# Supplementary material for: Genetic polymorphism of 19 autosomal STR loci in the Yi ethnic minority of Liangshan Yi autonomous prefecture from Sichuan province in China
Source: Sci Rep. 2021 Aug 11;11:16327. doi: 10.1038/s41598-021-95883-x (PMC8357927; doi:10.1038/s41598-021-95883-x)
Supplement: Supplementary file 1 — Supplementary Table S1. [file 41598_2021_95883_MOESM1_ESM.xlsx]

## Sheet: Sheet1
Supplementary Table S1.p-values of linkage disequilibrium test for all pairs of 19 STR loci in the Yi ethnic minority.
Loci	[01]	[02]	[03]	[04]	[05]	[06]	[07]	[08]	[09]	[10]	[11]	[12]	[13]	[14]	[15]	[16]	[17]	[18]	[19]
[01]D19S433
[02]D5S818	0.02079
[03]D21S11	0.09436	0.24851
[04]D18S51	0.68733	0.30812	0.52733
[05]D6S1043	0.74535	0.36099	0.44366	0.14743
[06]D3S1358	0.48743	0.01792	0.09564	0.7004	0.09267
[07]D13S317	0.81683	0.05317	0.71911	0.97307	0.7597	0.18406
[08]D7S820	0.09812	0.11149	0.57059	0.07624	0.1199	0.62218	0.10178
[09]D16S539	0.82861	0.00842	0.28822	0.83257	0.30139	0.00475	0.22881	0.09188
[10]CSF1PO	0.70614	0.16525	0.53059	0.00743	0.72228	0.00673	0.63297	0.61881	0.24584
[11]Penta D	0.09683	0.35366	0.56228	0.07327	0.9505	0.02911	0.53168	0.28218	0.19119	0.6996
[12]vWA	0.51733	0.23614	0.06832	0.24099	0.0005	0.01584	0.76307	0.31861	0.12733	0.00317	0.02792
[13]D8S1179	0.20723	0.31545	0.3003	0.26772	0.06386	0.06465	0.50584	0.03861	0.10099	0.11356	0.34317	0.00525
[14]TPOX	0.65485	0.01099	0.23911	0.02485	0.07089	0.00079	0.36574	0.84267	0.05139	0	0.01109	0	0.10307
[15]Penta E	0.1804	0.12584	0.79208	0.85822	0.20248	0.25436	0.47317	0.37653	0.7902	0.17109	0.58564	0.71663	0.06099	0.65802
[16]TH01	0.01574	0.48168	0.3905	0.39703	0.1299	0.69644	0.13604	0.18089	0.08673	0.13594	0.29139	0.33099	0.56673	0.03168	0.65941
[17]D12S391	0.19149	0.7499	0.38297	0.00733	0.29644	0.75891	0.39386	0.47832	0.58911	0.33198	0.25644	0.58634	0.01158	0.0305	0.89644	0.0002
[18]D2S1338	0.6196	0.18317	0.31307	0.80277	0.91436	0.35713	0.39673	0.92871	0.75327	0.73059	0.49406	0.12941	0.41861	0.23743	0.00584	0.24158	0.74871
[19]FGA	0.10822	0.74594	0.21455	0.60079	0.27267	0.99782	0.16366	0.18228	0.00277	0.18743	0.84842	0.46663	0.12416	0.16337	0.54822	0.06941	0.20733	0.60733
