# Supplementary material for: Genetic polymorphism of 19 autosomal STR loci in the Yi ethnic minority of Liangshan Yi autonomous prefecture from Sichuan province in China
Source: Sci Rep. 2021 Aug 11;11:16327. doi: 10.1038/s41598-021-95883-x (PMC8357927; doi:10.1038/s41598-021-95883-x)
Supplement: Supplementary file 2 — Supplementary Table S2. [file 41598_2021_95883_MOESM2_ESM.xlsx]

## Sheet: Sheet1
Supplementary Table S2. Allele frequencies for 19 autosomal STR loci of the Yi ethnic minority from Liangshan Yi Autonomous Prefecture in Sichuan Province,Southwest China (n=1016).
Allele	D19S433	D5S818	D21S11	D18S51	D6S1043	D3S1358	D13S317	D7S820	D16S539	CSF1PO	Penta D	vWA	D8S1179	TPOX	Penta E	TH01	D12S391	D2S1338	FGA
4																0.000492126
5											0.00147638				0.0349409	0.00147638
6											0.0019685					0.113681	0.000492126
7		0.0250984						0.000492126		0.0108268	0.0132874					0.271161	0.000984252
8		0.000984252			0.00836614	0.000492126	0.290846	0.132874	0.0172244	0.00147638	0.0364173	0.000492126	0.0019685	0.508366	0.0132874	0.0565945
8.2								0.000492126
9	0.00295276	0.0669291		0.000492126	0.000984252	0.000492126	0.10187	0.0939961	0.248524	0.0374016	0.35876	0.000492126		0.133366	0.00984252	0.482776	0.000492126
9.1								0.000492126
9.2								0.000492126
9.3								0.000492126								0.0457677
10	0.00147638	0.1875		0.00147638	0.0369094	0.000492126	0.148622	0.150098	0.104331	0.231299	0.129921		0.123031	0.0211614	0.0211614	0.0260827
11	0.00590551	0.329232		0.00246063	0.146654	0.000492126	0.257874	0.306102	0.290846	0.214075	0.144685	0.0019685	0.0733268	0.281988	0.189469
11.1		0.000492126
11.2							0.000492126				0.000984252
11.3								0.000984252
12	0.038878	0.225886		0.0226378	0.126969	0.00147638	0.133858	0.266732	0.231299	0.406496	0.13878		0.129921	0.050689	0.104331
12.2	0.00935039								0.000492126
13	0.305118	0.153543		0.218504	0.128937	0.00147638	0.0600394	0.0423228	0.0925197	0.0831693	0.116634	0.000984252	0.215551	0.0019685	0.0408465
13.2	0.0482283		0.000492126
14	0.205709	0.00738189		0.215551	0.136319	0.0378937	0.00639764	0.00442913	0.00984252	0.0142717	0.0369094	0.238681	0.204232		0.086122		0.00147638
14.2	0.116142
14.3	0.000984252
15	0.0565945	0.00246063	0.000492126	0.159449	0.0167323	0.348425			0.00442913	0.000492126	0.0182087	0.0231299	0.169291	0.000984252	0.105807		0.0152559
15.2	0.117126			0.00246063
16	0.0270669			0.126476	0.00344488	0.362205					0.0019685	0.180118	0.070374	0.000984252	0.0787402		0.00492126	0.0113189
16.2	0.0551181				0.000492126
17	0.00393701			0.0856299	0.0300197	0.188484						0.232283	0.0123031		0.0625		0.104331	0.0610236	0.000492126
17.1																	0.000492126
17.2	0.00295276					0.000492126
17.3																		0.000492126
17.4																		0.000492126
18	0.000492126			0.0374016	0.18061	0.0516732			0.000492126			0.194882		0.000492126	0.082185	0.000984252	0.268701	0.108268	0.0280512
18.2	0.0019685				0.000984252														0.000492126
18.3																	0.00147638
19				0.0521654	0.126969	0.00541339						0.112697			0.0674213	0.000492126	0.218996	0.186516	0.0511811
19.1						0.000492126									0.000492126
19.3					0.000984252
20		0.000492126		0.0314961	0.0369094							0.0137795			0.0462598		0.135335	0.110728	0.0797244
20.2																			0.000492126
20.3					0.00295276
21				0.0270669	0.00885827							0.000492126			0.0275591	0.000492126	0.0964567	0.0310039	0.0954724
21.2																			0.00639764
21.3					0.00246063
22				0.0113189						0.000492126					0.0132874		0.0728346	0.0329724	0.170768
22.2																			0.0113189
22.3					0.0019685
23				0.00246063	0.000492126										0.0113189		0.0472441	0.245571	0.225394
23.2																			0.0123031
24				0.00246063											0.00246063		0.0206693	0.14813	0.155512
24.2																			0.00492126
25				0.000492126											0.00147638		0.00787402	0.0501969	0.0866142
25.2			0.000492126																0.00295276
26															0.000492126		0.00147638	0.00639764	0.0556102
26.2																			0.000492126
27																	0.000492126	0.00688976	0.00885827
27.2			0.00147638																0.000492126
28			0.0462598																0.00246063
28.2			0.0127953
29			0.261319
29.2			0.00590551
30			0.25935
30.2			0.0270669
30.4			0.000492126
31			0.0890748
31.2			0.0693898
32			0.0255906
32.2			0.13435		0.000984252
33			0.00344488
33.2			0.0536417
34.2			0.00738189
35.2			0.000492126
36.2			0.000492126
