# Supplementary material for: Genetic polymorphism of 19 autosomal STR loci in the Yi ethnic minority of Liangshan Yi autonomous prefecture from Sichuan province in China
Source: Sci Rep. 2021 Aug 11;11:16327. doi: 10.1038/s41598-021-95883-x (PMC8357927; doi:10.1038/s41598-021-95883-x)
Supplement: Supplementary file 3 — Supplementary Table S3. [file 41598_2021_95883_MOESM3_ESM.xlsx]

## Sheet: Sheet1
Supplementary Table S3.The longitude and latitude of reference populations
Populations	Geocentric coordinates
Sichuan-Liangshan-Yi	27°89'N, 102°26'E
Hainan-Li	20°02'N, 110°20'E
Xinjiang-Mongolian	41°76'N, 86°14'E
Yunnan-Yi	25°04'N, 101°52'E
Gansu-Hui	35°54'N, 106°66'E
Dongbei-Korean	42°91'N, 129°47'E
Yunnan-Miao	23°40'N, 104°21'E
Liaoning-Hui	41°78'N, 123°43'E
Chengde-Manchu	40°59‘N, 117°57’E
InnerMongolia-Mongolian	39°60'N, 109°78'E
Xinjiang-Kazakh	43°91'N, 81°32'E
Xinjiang-Uyghur	38°75'N, 83°21'E
Sichuan-Han	30°57'N, 104°06'E
Chongqing-Han	29°56'N, 106°55'E
Guizhou-Han	26°59'N, 106°70'E
Yunnan-Han	24°88'N, 102°83'E
Guangdong-Han	23°12'N, 113°26'E
Fujian-Xiamen-Han	24°47'N, 118°08'E
Zhejiang-Han	30°26'N, 120°15'E
Ningbo-Han	29°86'N, 121°54'E
Jiangsu-Han	32°06'N, 118°76'E
Shanghai-Han	31°23'N, 121°47'E
Anhui-Han	31°86'N, 117°28'E
Hubei-Han	30°54'N, 114°34'E
Hunan-Han	28°11'N, 112°98'E
Beijing-Han	39°90'N, 116°40'E
Hebei-Han	38°03'N, 114°46'E
Shandong-Han	35°87'N, 117°32'E
Heilongjiang-Han	45°74'N, 126°66'E
Liaoning-Han	40°00'N, 124°20'E
Shanxi-Han	34°49'N, 109°50'E
