# Supplementary material for: Genetic polymorphism of 19 autosomal STR loci in the Yi ethnic minority of Liangshan Yi autonomous prefecture from Sichuan province in China
Source: Sci Rep. 2021 Aug 11;11:16327. doi: 10.1038/s41598-021-95883-x (PMC8357927; doi:10.1038/s41598-021-95883-x)
Supplement: Supplementary file 4 — Supplementary Table S4. [file 41598_2021_95883_MOESM4_ESM.xlsx]

## Sheet: Sheet1
Supplementary Table S4.Pairwise Fst and corresponding p-values of population comparisons between the Yi ethnic minority and 30 reference populations.
Loci		Hainan-Li(n*=653)	Xinjiang-Mongolian (n=1133)	Yunnan-Yi(n=559)	Gansu-Hui(n=226)	Dongbei-Korean(n=245)	Yunnan-Miao(n=748)	Liaoning-Hui(n=225)	Chengde-Manchu(n=423)	InnerMongolia-Mongolian（n=262）	Xinjiang-Kazakh（n=550）	Xinjiang-Uyghur（n=202）	Sichuan-Han（n=2793）	Chongqing-Han(n=671)	Guizhou-Han(n=520)	Yunnan-Han(n=2068)	Guangdong-Han(n=1533)	Fujian-Xiamen-Han(n=5141)	Zhejiang-Han(n=3510)	Ningbo-Han(n=452)	Jiangsu-Han(n=9025)	Shanghai-Han(n=676)	Anhui-Han（n=2997）	Hubei-Han(n=3078)	Hunan-Han(n=560)	Beijing-Han(n=369)	Hebei-Han(n=1008)	Shandong-Han(n=511)	Heilongjiang-Han(n=1423)	Liaoning-Han(n=342)	Shanxi-Han(n=1033)
D19S433	Fst p	0.00053	0.00321	0.00826	0.00212	0.00418	0.02639	-0.0015	0.00195	0.00138	0.00795	0.00339	0.00108	0.00176	0.00148	0.00265	0.00162	0.00169	0.00147	-0.00045	0.00138	0.00238	0.00174	0.00147	0.00262	0.00082	0.00248	3e-05	0.00141	-0.0003	0.00191
		0.19355	0.0003	0	0.10148	0.02039	0	0.85922	0.05178	0.13949	0.0001	0.05049	0.02287	0.0296	0.06564	0.00069	0.01267	0.00257	0.00752	0.61321	0.00416	0.01327	0.00545	0.00881	0.01356	0.1881	0.00535	0.37907	0.02208	0.50955	0.01307
D5S818	Fst p	0.00251	0.01082	0.00105	-0.00122	-0.00015	0.00372	-0.00168	-0.00068	0.00113	0.00889	-0.00127	-0.00027	-0.00081	-0.00095	0.00057	-0.0007	-0.00027	-0.00024	-0.00113	-0.00027	-0.00069	-0.00045	0.00015	0.00028	-0.00042	-0.00085	0.00167	-0.00051	-0.00108	-0.00067
		0.01683	0	0.13038	0.69419	0.42867	0.00475	0.8318	0.65261	0.20543	0	0.66904	0.6539	0.85447	0.85843	0.12464	0.97852	0.71122	0.63608	0.88684	0.72775	0.78596	0.87516	0.28859	0.29858	0.53183	0.97654	0.07593	0.8122	0.76973	0.87595
D21S11	Fst p	0.00038	0.00348	-0.00045	-0.00091	0.01288	0.01231	-0.00081	0.00096	0.00123	0.00193	0.00017	-0.00023	-0.00085	-0.00036	-0.00044	2e-05	-3e-05	0.00044	-0.00092	0.0003	-0.00024	6e-05	0.00048	-0.00092	0.0006	0.00049	0.00065	0.00067	0.00039	0.00024
		0.24077	0.0004	0.64796	0.66756	0	0	0.63132	0.149	0.16147	0.03752	0.36333	0.67053	0.93654	0.59479	0.88952	0.38907	0.44065	0.12593	0.8708	0.16088	0.54539	0.33561	0.11811	0.92912	0.23344	0.17028	0.19325	0.10138	0.2769	0.2574
D18S51	Fst p	0.00832	0.00171	0.00351	0.00152	-0.00039	0.00672	-0.00131	-0.00127	0.00108	0.00244	0.00148	0.00069	0.00171	-0.00013	0.00047	0.00031	0.00076	0.00022	-0.00073	0.00057	0.00013	-8e-05	0.00076	-0.00025	-0.00089	-0.00024	-0.00045	0	-0.00021	-7e-05
		0	0.00812	0.00317	0.14108	0.52322	0	0.81596	0.97901	0.17493	0.00802	0.16355	0.05217	0.02782	0.46738	0.1192	0.20651	0.03109	0.22275	0.7918	0.05376	0.33541	0.49995	0.04326	0.54955	0.82041	0.60479	0.65152	0.41026	0.48777	0.4649
D6S1043	Fst p	-0.00049	0.00139	0.00051	0.00099	0.00097	0.00399	-0.00025	0.00052	0.00242	0.00122	0.00592	0.00073	0.00215	0.00019	0.00021	0.00039	0.00096	0.00169	0.00173	0.00152	0.00185	0.0012	0.00113	0.00024	0.00111	0.00175	0.00201	0.00095	0.00146	0.0017
		0.76141	0.01683	0.20147	0.2075	0.19721	0.0001	0.49045	0.2373	0.04901	0.04901	0.00416	0.0395	0.01079	0.33353	0.24354	0.16969	0.0099	0.00089	0.04029	0.0005	0.01267	0.00535	0.00881	0.31066	0.12167	0.00683	0.02049	0.03772	0.0896	0.00762
D3S1358	Fst p	0.00383	0.00118	0.00031	0.00426	0.0001	0.01771	-0.00101	0.00107	-0.00102	0.00194	0.00246	0.00193	0.00081	0.00351	0.00023	0.00088	0.00147	0.00106	0.0006	0.00061	0.00112	0.00035	0.00094	0.00034	-0.00016	-5e-05	0.00065	0.00102	0.00022	0.00123
		0.00752	0.08029	0.28086	0.05554	0.35551	0	0.58687	0.16949	0.61964	0.07069	0.13583	0.01148	0.17711	0.02089	0.25889	0.10237	0.02119	0.04633	0.2379	0.08752	0.12642	0.19424	0.05871	0.28324	0.42095	0.3964	0.21711	0.08564	0.33551	0.08069
D13S317	Fst p	0.00384	0.00561	0.00379	-6e-05	0.00219	0.05692	-0.0013	0.00024	0.00221	0.0093	0.0042	0.0013	0.00125	0.00083	0.00208	0.00084	0.00163	0.00151	-0.0002	0.00094	0.00216	0.00118	0.00154	3e-05	0.00281	0.00333	0.00164	0.00179	0.00111	0.00112
		0.00366	0	0.00545	0.41758	0.10227	0	0.73795	0.31937	0.09692	0	0.04307	0.01931	0.08177	0.16355	0.00485	0.08286	0.00495	0.00822	0.47698	0.02604	0.02525	0.02475	0.00911	0.38303	0.03614	0.00139	0.07286	0.01307	0.16256	0.06306
D7S820	Fst p	0.00377	0.01331	0.0068	-0.00149	0.00601	0.03208	0.00079	0.00077	0.00132	0.01835	0.00966	0.00276	0.00273	0.00398	0.00531	0.00241	0.00345	0.00224	0.00657	0.00191	-0.00032	0.00156	0.00177	0.00049	-0.00107	0.00097	0.00018	0.00133	0.00069	0.00305
		0.00505	0	0.0001	0.77963	0.0095	0	0.25859	0.20236	0.17681	0	0.00218	0.00069	0.01346	0.00594	0	0.00455	0	0.00238	0.0002	0.00307	0.55569	0.01208	0.00703	0.23008	0.80606	0.08999	0.33413	0.03623	0.23443	0.00406
D16S539	Fst p	0.00205	0.00668	-3e-05	-0.00111	0.00174	0.06391	0.00036	0.003	-0.0011	0.00319	0.00772	0.00028	0.0014	0.05142	0.00048	0.00031	0.00101	0.00231	-0.00076	0.00238	0.00053	0.00217	0.0015	0.00027	0.00228	0.00141	0.00237	0.00293	1e-05	0.00233
		0.03614	0	0.40966	0.66419	0.1487	0	0.32769	0.02861	0.69805	0.01238	0.00822	0.21513	0.07781	0	0.14464	0.23057	0.03158	0.00238	0.71834	0.00059	0.21394	0.00218	0.0103	0.30403	0.06247	0.0493	0.03792	0.00218	0.38917	0.01168
CSF1PO	Fst p	0.00175	0.00729	0.00234	0.00109	-0.0018	0.01514	0.00233	0.0011	0.00083	0.00466	-0.00186	-0.00026	-0.00022	0.00123	0.0007	-0.00037	0.00112	0.00076	0.00113	0.00075	-0.00051	0.00101	0.0007	0.00019	-0.0008	2e-05	-0.00078	9e-05	-0.00129	-0.00015
		0.06316	0	0.04287	0.22404	0.86576	0	0.12761	0.16513	0.24691	0.00574	0.80507	0.61123	0.4748	0.12692	0.11187	0.66884	0.03049	0.08227	0.14612	0.06544	0.64083	0.05039	0.09831	0.31759	0.64855	0.36927	0.72399	0.32918	0.82922	0.4654
Penta D	Fst p	0.00563	0.00596	0.00116	0.0074	-0.00149	0.00189	0.00101	0.00129	0.00454	0.00938	0.00498	0.00038	-0.00023	0.00017	-0.00023	0.00076	0.00041	0.00139	0.00015	0.00181	0.00143	0.00139	0.00035	-0.00045	0.0015	0.00266	0.00182	0.00249	0.00184	0.0011
		0.0002	0	0.09365	0.00366	0.84873	0.02426	0.22077	0.10603	0.01584	0	0.02673	0.1586	0.53015	0.3363	0.62756	0.08979	0.129	0.0097	0.34205	0.00228	0.05396	0.01168	0.16394	0.63261	0.10049	0.00436	0.04752	0.00297	0.08108	0.06188
vWA	Fst p	0.00301	0.00899	0.00054	-0.00101	0.0002	0.01898	-0.00058	-0.0008	0.00345	0.01086	0.0009	0.00036	-7e-05	0.00055	0.00088	0.00033	0.00061	0.00021	-0.0003	0.00028	-0.00033	0.00032	-4e-05	-0.00058	-0.00017	5e-05	-0.00016	-0.00022	-0.00043	0.00013
		0.00762	0	0.23008	0.64687	0.35739	0	0.54361	0.73013	0.0399	0	0.26017	0.18513	0.44174	0.23582	0.06079	0.21948	0.08029	0.25681	0.52183	0.1882	0.57915	0.19107	0.43748	0.69359	0.45471	0.3663	0.47203	0.57559	0.53292	0.33393
D8S1179	Fst p	0.0052	0.00262	0.00489	0.00483	-0.00121	0.0418	-0.00087	-0.00089	0.00425	0.00386	0.00027	0.0003	0.00056	0.00249	0.0013	0.00087	0.00043	0.0001	-0.00027	0.00011	0.00025	-0.00027	-0.00022	0.00084	-1e-05	-0.00057	-0.00082	0.0003	-0.00142	-1e-05
		0	0.00109	0.0002	0.01554	0.78071	0	0.64934	0.82437	0.01564	0.00238	0.36095	0.18978	0.18968	0.01436	0.01356	0.05891	0.10692	0.31452	0.53539	0.28799	0.29888	0.7322	0.66964	0.14137	0.41471	0.85912	0.8413	0.22364	0.94793	0.41847
TPOX	Fst p	0.00411	0.00082	0.00139	-0.00148	0.00536	0.06573	-0.0022	-0.00031	-0.00194	-0.00105	-0.00126	0.00077	0.00026	-0.00045	0.00027	-5e-05	0.00152	0.00069	0.00101	0.00043	0.00011	0.00064	0.00073	0.0008	-0.00138	-0.00024	-0.00042	0.00092	-0.00013	-5e-05
		0.01238	0.12464	0.12167	0.68201	0.03564	0	0.90159	0.44461	0.90298	0.85209	0.58628	0.10375	0.28769	0.51787	0.23612	0.37709	0.02584	0.10841	0.1782	0.14711	0.32155	0.13226	0.09959	0.18731	0.8517	0.46847	0.50035	0.10672	0.39531	0.37917
Penta E	Fst p	0.00221	0.00836	0.0067	0.00403	0.00303	0.00881	-0.00028	0.00025	0.00249	0.01062	0.00898	0.00067	0.00026	7e-05	0.0001	0.0007	0.00133	0.00184	0.00035	0.00211	0.00071	0.0017	0.00119	0.00057	0.00156	0.00252	0.00219	0.00341	0.00247	0.00214
		0.00267	0	0	0.00673	0.01366	0	0.52906	0.31086	0.02435	0	0.0001	0.02584	0.26987	0.37877	0.3264	0.03901	0.0004	0.0001	0.25928	0	0.10177	0	0.00188	0.15434	0.04505	0.0001	0.00475	0	0.01109	0.0002
TH01	Fst p	0.00276	0.01983	0.00224	0.00086	0.00048	0.00898	-0.00204	-0.00033	0.00062	0.03713	0.01439	8e-05	-0.00083	-0.0008	-0.00029	-0.00053	4e-05	-0.00015	-0.00026	0.00057	-0.0005	0.00062	-0.00012	-0.00087	-0.0009	0.00078	7e-05	0.00043	-0.00155	-0.00064
		0.02891	0	0.05138	0.23948	0.29047	0.0001	0.89753	0.48213	0.25849	0	0.00149	0.31314	0.82724	0.7225	0.59945	0.82259	0.32898	0.49678	0.45847	0.10425	0.60964	0.11741	0.46174	0.79259	0.67597	0.14167	0.34719	0.18978	0.92436	0.80675
D12S391	Fst p	0.00995	0.00443	0.01175	-6e-05	-9e-05	0.03954	0.00168	-0.00015	0.00035	0.00305	0.00358	0.00284	0.00194	0.003	0.00329	0.00323	0.0024	0.00249	0.00237	0.00138	0.00129	0.00154	0.00355	0.00258	0.00053	0.00174	-8e-05	0.00029	-0.00091	0.00121
		0	0	0	0.42679	0.42659	0	0.13672	0.47104	0.31809	0.00624	0.04316	0.0001	0.02198	0.00752	0.0001	0	0.0002	0.0002	0.02624	0.00317	0.06148	0.00495	0	0.01099	0.25255	0.01317	0.43788	0.22334	0.77695	0.04505
D2S1338	Fst p	0.00813	0.00447	0.00232	-0.00145	0.00441	0.01292	0.00153	-0.00032	-0.00042	0.00372	0.00018	0.00022	0.00013	0.00073	0.0006	0.00094	0.00076	0.00013	-8e-05	0.00055	-0.0003	0.00022	0.00073	-0.00024	0.00012	0.00051	-0.00087	1e-05	0.00104	0.00029
		0	0	0.01277	0.85249	0.01129	0	0.1487	0.56519	0.53252	0.00129	0.37412	0.22938	0.3561	0.16216	0.07791	0.04079	0.03089	0.29581	0.44352	0.05762	0.60638	0.21948	0.04415	0.53866	0.37184	0.15177	0.90011	0.40768	0.15395	0.24611
FGA	Fst p	0.00355	0.00597	0.00558	0.00133	0.00014	0.03413	-0.00056	0.00017	0.00352	0.00817	0.00065	0.00067	0.001	-0.00031	0.00076	0.00037	0.00069	0.00074	0.00108	0.00122	0.00029	0.00064	0.00042	-2e-05	0.00097	0.0005	0.00175	0.0009	-0.0005	0.00128
		0.00085	0	0	0.15791	0.37769	0	0.58826	0.34165	0.01792	0.0001	0.27364	0.05396	0.0797	0.59529	0.04891	0.16652	0.04019	0.03831	0.10732	0.00594	0.26037	0.06356	0.11722	0.42926	0.15058	0.15672	0.03653	0.04663	0.6237	0.02396
Red colour shows significant difference between the Liangshan Yi population and the targeted comparative population after Bonferroni Correction (p < 0.0003)
